# Supplementary material for: Data valuation for medical imaging using Shapley value and application to a large-scale chest X-ray dataset
Source: Sci Rep. 2021 Apr 16;11:8366. doi: 10.1038/s41598-021-87762-2 (PMC8052417; doi:10.1038/s41598-021-87762-2)
Supplement: Supplementary file 1 — Supplementary Data 1. [file 41598_2021_87762_MOESM1_ESM.csv]

Image Index	Pneumonia (ChestX-ray14)	Pneumonia (Radiologist 1)	Pneumonia (Radiologist 2)	Pneumonia (Radiologist 3)	Pneumonia (Radiologists Final)	TMC-Shapley Value
00005567_000.png	1	0	1	1	1	0.001229537
00002300_052.png	1	1	1	1	1	0.001227168
00029469_009.png	1		1	1	1	0.001204556
00026576_007.png	1		0	0	0	0.001148682
00015072_010.png	1	1	0	0	0	0.001139074
00022566_009.png	1	1	1	1	1	0.001133385
00015806_003.png	1	1	1	1	1	0.001131934
00021766_001.png	1	1	1	1	1	0.001123415
00017541_032.png	1	1		1	1	0.00112326
00011632_012.png	1	1	0	1	1	0.001120576
00027685_002.png	1		1	1	1	0.001116906
00006991_010.png	1	1	1	1	1	0.001109087
00009305_002.png	1	1	1	1	1	0.001103171
00025262_000.png	1	1	1	1	1	0.00109795
00009925_012.png	1			1		0.001094065
00025473_005.png	1	1	0	1	1	0.001081677
00016036_005.png	1	1	1	1	1	0.001080751
00016036_002.png	1	0	1	1	1	0.001075948
00019176_078.png	1		1	1	1	0.001069692
00005712_011.png	1	1	1	1	1	0.001064026
00016036_004.png	1	1		1	1	0.00106191
00012777_005.png	1	0	1	1	1	0.001055005
00013527_003.png	1	1	0	1	1	0.001048143
00011583_000.png	1	0	1	1	1	0.001033758
00015646_011.png	1			1		0.001022156
00013992_016.png	1			1		0.001013953
00015338_015.png	1		0	1		0.001003564
00017064_014.png	1	1	1	1	1	0.001000568
00018996_014.png	1	0		1		0.000997075
00009953_025.png	1	1		1	1	0.000990985
00020156_004.png	1	0		1		0.000989792
00018527_012.png	1	0	1	0	0	0.000979762
00018125_008.png	1	0	1	1	1	0.000978956
00012364_075.png	1			1		0.000974492
00021201_065.png	1	1		1	1	0.000970609
00003973_007.png	1	1		1	1	0.000970096
00017541_029.png	1	1	1	1	1	0.000965586
00013285_027.png	1	1	0	1	1	0.000957061
00019750_009.png	1	0	1	0	0	0.000956903
00015072_011.png	1	1	0	1	1	0.000953947
00009940_003.png	1	1		1	1	0.000949365
00009507_018.png	1			0		0.00093922
00021818_025.png	1	0	1	0	0	0.000936424
00010222_019.png	1	0	0	1	0	0.000935206
00028940_005.png	1	0	1	0	0	0.000931636
00002300_008.png	1	1	1	1	1	0.0009312
00014414_019.png	1	1		1	1	0.000930592
00019176_076.png	1		1	1	1	0.000918185
00013993_079.png	1	1	1	1	1	0.000913253
00021338_000.png	1	1	1	1	1	0.000900915
00019962_002.png	1	0	0	0	0	0.000898979
00006304_028.png	1	1		1	1	0.000891576
00010773_017.png	1	1		1	1	0.000889032
00022815_043.png	1	1	0	0	0	0.000887082
00012141_022.png	1	1		1	1	0.000886756
00019176_030.png	1	0	1	0	0	0.000876783
00030079_022.png	1	1	1	1	1	0.000870555
00021572_017.png	1		1	1	1	0.000861861
00015732_047.png	1			1		0.000859487
00011632_013.png	1	1		1	1	0.000859197
00026908_002.png	1	0	0	0	0	0.000845058
00018133_000.png	1	0	1	1	1	0.000842641
00004533_020.png	1	0	0	0	0	0.000841875
00027726_053.png	1		1	1	1	0.00083274
00015845_011.png	1	1	1	1	1	0.000827759
00001255_031.png	1	1		1	1	0.000825147
00019576_038.png	1	1		1	1	0.00082453
00014183_002.png	1	0	0	1	0	0.00081372
00030079_018.png	1	1	1	1	1	0.000794664
00015605_036.png	1	1		1	1	0.000785583
00029883_006.png	1	1		1	1	0.00078486
00027725_031.png	1		0	0	0	0.000784284
00015732_021.png	1	1	0	1	1	0.000772261
00025624_000.png	1	0	0	0	0	0.000765712
00010066_007.png	1	1	0	1	1	0.000758681
00008045_002.png	1	1	0	1	1	0.000757365
00019863_008.png	1	1	1	1	1	0.00075249
00022870_004.png	1	1	1	1	1	0.000750056
00019899_014.png	1	1	1	1	1	0.000746007
00016410_018.png	1	1	0	0	0	0.000740516
00013249_012.png	1	0	0	0	0	0.000733207
00029801_002.png	1	1	1	1	1	0.000729187
00010092_035.png	1	1	1	1	1	0.000716161
00008051_033.png	1	1	0	1	1	0.000712642
00026848_028.png	1	1		1	1	0.000711968
00003789_000.png	1	0	1	1	1	0.000711269
00023050_000.png	1	0	0	0	0	0.000705812
00006446_008.png	1	0		1		0.000705551
00004857_016.png	1	0	0	1	0	0.000704014
00014149_025.png	1	1	1	1	1	0.000701554
00014958_001.png	1	0	0	0	0	0.000699765
00000261_007.png	1	1	1	1	1	0.000694495
00001946_018.png	1		0	0	0	0.00069448
00015647_009.png	1	0	0	1	0	0.000694022
00003510_009.png	1	1	0	1	1	0.000692169
00012364_069.png	1	1		1	1	0.000685465
00003028_050.png	1			0		0.000679736
00019756_003.png	1	0		1		0.000668594
00010524_001.png	1		0	1		0.000666758
00017138_066.png	1	1		1	1	0.000659174
00008470_008.png	1	0	0	0	0	-0.000930297
00012834_021.png	0	1		1	1	-0.000902366
00019177_001.png	0	1	1	1	1	-0.000901391
00009953_029.png	0	1		1	1	-0.000867561
00019087_016.png	0		1	1	1	-0.00083368
00006985_002.png	1	0	0	0	0	-0.000739016
00020826_016.png	0	0	1	1	1	-0.000717442
00013615_029.png	0	1		1	1	-0.00070919
00006580_000.png	1	0	0	0	0	-0.000689821
00012413_016.png	0	1		1	1	-0.000674973
00007018_021.png	0		0	1		-0.000666469
00014414_006.png	0	1	1	1	1	-0.000664743
00001054_002.png	1	0	0	0	0	-0.000658721
00009953_033.png	0			1		-0.000655077
00006304_011.png	0	1		1	1	-0.000637462
00018187_027.png	0			0		-0.000632849
00014223_007.png	0			1		-0.000630274
00026994_002.png	1	0	0	0	0	-0.000626601
00013594_036.png	0		1	1	1	-0.000621603
00013616_045.png	0	1		1	1	-0.000615604
00016291_038.png	0		0	0	0	-0.000609451
00010248_000.png	1	0	0	0	0	-0.000609032
00012373_004.png	0	1	0	1	1	-0.000606687
00013670_018.png	0	0	1	1	1	-0.000606621
00005435_000.png	1	0	0	0	0	-0.000606262
00019508_004.png	0			0		-0.000578007
00006490_003.png	0	0	0	1	0	-0.000539386
00030573_004.png	0		1	0		-0.000537697
00006289_005.png	1	0	0	0	0	-0.000531031
00015732_052.png	0	1		1	1	-0.000530076
00003610_007.png	0	1	0	1	1	-0.000525027
00014346_045.png	0	1	0	1	1	-0.000515352
00015605_054.png	0	1		1	1	-0.00051206
00012884_009.png	0	1	1	1	1	-0.000508103
00012718_003.png	0	1		1	1	-0.00050767
00010352_073.png	0	1		1	1	-0.000507163
00011959_005.png	0	1		1	1	-0.000494397
00004344_028.png	0		1	1	1	-0.000493468
00018574_017.png	0		0	1		-0.000488622
00008613_009.png	0	1	1	1	1	-0.000486165
00019399_013.png	0	1		1	1	-0.000478271
00016986_010.png	0	1	0	0	0	-0.000475948
00002359_013.png	0	1	0	0	0	-0.000473829
00025529_015.png	0	1	1	1	1	-0.000468508
00018187_016.png	0	1		1	1	-0.00046511
00012834_051.png	0	1		1	1	-0.000462667
00004461_017.png	0	0	0	1	0	-0.000457095
00004911_028.png	0	1	0	1	1	-0.000450001
00019176_093.png	0	0	1	0	0	-0.000444143
00015058_013.png	0	1	0	1	1	-0.000443891
00001900_014.png	0	0	0	0	0	-0.000434348
00017425_005.png	0		0	1		-0.00043163
00001075_009.png	0	1		0		-0.000427905
00025754_006.png	0	1		1	1	-0.000426973
00013917_050.png	0	0	0	0	0	-0.000426047
00015605_027.png	0			1		-0.00042587
00026810_025.png	0	1	1	1	1	-0.000422581
00007018_018.png	0		0	1		-0.000420467
00014125_056.png	0	1		1	1	-0.000419601
00011553_004.png	0	1		1	1	-0.000419599
00013285_006.png	0	1		1	1	-0.000416023
00009667_004.png	0	1	0	0	0	-0.000414948
00009397_003.png	0			1		-0.000411146
00017111_004.png	0	0	0	0	0	-0.000410982
00019707_013.png	0	1	1	1	1	-0.000408433
00009507_007.png	0	1		1	1	-0.000408376
00028173_010.png	1	0	0	0	0	-0.000408149
00011263_004.png	0	0	0	1	0	-0.000401396
00018126_017.png	0	1		1	1	-0.000397715
00013922_016.png	0	1		1	1	-0.000395409
00020326_039.png	0	0	0	1	0	-0.000393832
00001373_032.png	0		0	0	0	-0.000391223
00012018_009.png	0		0	1		-0.000390764
00018972_022.png	0	0	0	1	0	-0.000389609
00009667_006.png	0		0	0	0	-0.000388307
00013917_059.png	0	1	0	1	1	-0.000386454
00016291_043.png	0	1	0	1	1	-0.000385872
00014429_014.png	0	1	1	1	1	-0.000383352
00011391_006.png	1	0	0	0	0	-0.000383051
00004928_007.png	0	1	0	1	1	-0.000381457
00019176_023.png	0	1	1	0	1	-0.00038027
00014387_011.png	0		0	0	0	-0.000367059
00011719_019.png	0	1		1	1	-0.000366457
00010897_014.png	0	1	1	1	1	-0.000365855
00004976_000.png	1	0	0	1	0	-0.000363687
00006481_016.png	0	0	0	0	0	-0.000359923
00004808_079.png	0	0	0	0	0	-0.000357006
00030573_005.png	0		1	0		-0.000353041
00004808_100.png	0	1		1	1	-0.000351378
00010828_015.png	0	1	0	1	1	-0.000349887
00007321_007.png	1	0	0	0	0	-0.000348806
00025684_000.png	0	0	0	0	0	-0.000348298
00002572_006.png	1	0	0	0	0	-0.00034732
00012884_007.png	0	0		1		-0.000342497
00018829_002.png	0	1		1	1	-0.000342179
00015115_003.png	0	1	1	1	1	-0.000340946
00000814_007.png	0	1		1	1	-0.000339214
00011140_017.png	0	1		1	1	-0.000338885
00007044_008.png	0	0		1		-0.000337904
00013594_019.png	0	1		1	1	-0.000335877
00016142_049.png	0	0	0	0	0	-4.81E-05
00007167_004.png	0	0	0	0	0	4.95E-05
00018325_005.png	0	0	0	0	0	3.75E-05
00017504_063.png	0	1		1	1	-7.09E-05
00016778_038.png	0	1	1	1	1	-0.0001412
00025457_002.png	0	0	0	0	0	9.13E-06
00027927_022.png	0	0	0	0	0	4.33E-05
00003098_010.png	0	0	0	0	0	3.67E-05
00010164_000.png	0	0	0	0	0	3.00E-05
00010500_002.png	0	0	0	0	0	5.13E-05
00019169_001.png	1	0	0	0	0	-6.79E-05
00008853_001.png	0	1		1	1	-4.33E-05
00022993_006.png	0	0	0	0	0	-7.12E-05
00015843_013.png	0	0	0	1	0	-4.58E-05
00016291_020.png	0	1	0	0	0	-0.000296
00010741_006.png	0		0	1		-0.0001403
00008846_000.png	0	0	0	0	0	5.42E-05
00007034_044.png	0	0	0	0	0	-1.35E-05
00003665_006.png	0	0	0	0	0	3.09E-05
00000468_004.png	0		0	0	0	-5.75E-05
00019823_007.png	0	0	0	0	0	3.13E-05
00008649_003.png	0	0	0	0	0	4.07E-05
00016971_035.png	0	1	1	1	1	-0.000139
00018563_000.png	0	0	0	1	0	-0.0002114
00022707_007.png	0	1	0	1	1	-2.25E-05
00013142_000.png	0	0	0	1	0	3.70E-05
00014822_001.png	0		0	0	0	-3.50E-05
00014128_005.png	0	0	0	0	0	-4.60E-05
00004055_000.png	0	0	0	0	0	4.72E-05
00012413_000.png	0	0	0	0	0	-9.73E-05
00003534_015.png	0	0	0	0	0	4.86E-05
00012646_019.png	0	0	0	0	0	5.37E-05
00029596_022.png	0	1		1	1	-2.13E-05
00019308_010.png	0	1		1	1	-0.0002059
00007718_005.png	0	1	0	1	1	-0.0001136
00017788_003.png	0	0	0	1	0	8.73E-06
00014004_008.png	1			1		0.00060979
00022512_002.png	0	0	0	0	0	1.92E-05
00009842_006.png	0	0	0	0	0	4.03E-05
00016508_055.png	0	0	0	0	0	6.66E-06
00004442_000.png	0	0	0	0	0	4.71E-05
00000032_056.png	0	1	1	1	1	-0.0003318
00004870_000.png	0	0	0	1	0	3.98E-05
00012733_005.png	0	0	0	0	0	1.15E-05
00014128_024.png	0		0	0	0	-0.0001806
00002940_000.png	0	1	0	1	1	-8.32E-07
00027894_007.png	0	1		1	1	-0.0001458
00007952_000.png	0	0	0	0	0	5.45E-05
00019203_002.png	0	0	0	0	0	4.87E-05
00010475_019.png	0	1		1	1	-0.0001569
00012880_002.png	0	0	0	0	0	-2.53E-06
00013670_162.png	0	1		1	1	-0.0001628
00018642_006.png	0	0	0	0	0	3.88E-05
00000385_003.png	0	0	0	0	0	3.88E-05
00014626_002.png	0	0	0	0	0	3.21E-05
00002626_000.png	0	0	0	0	0	6.01E-05
00006635_006.png	0	0	0	0	0	-4.15E-06
00030742_000.png	0	0	0	0	0	1.96E-05
00023964_000.png	0	0	0	0	0	2.55E-05
00019647_003.png	0	0	0	0	0	4.03E-05
00002122_003.png	0	0	0	0	0	3.93E-05
00005119_005.png	0	0	0	0	0	2.62E-05
00003211_003.png	0	0	0	0	0	3.43E-05
00010384_000.png	0	0	0	0	0	1.52E-05
00005574_002.png	0	0	0	1	0	-0.0002286
00013673_003.png	0	0	0	0	0	2.42E-05
00002952_004.png	0	0	0	0	0	6.96E-06
00022889_000.png	0	0	0	0	0	5.03E-05
00014445_000.png	0	0	0	0	0	4.74E-05
00014827_002.png	0	0	0	0	0	2.14E-05
00019242_010.png	0	0	1	0	0	-1.71E-05
00022846_006.png	0	0	0	0	0	2.56E-05
00008459_000.png	0	0	0	0	0	3.51E-05
00030063_001.png	0	1		1	1	-0.0001816
00013346_011.png	0	0	0	0	0	-8.57E-05
00009849_000.png	0	0	0	0	0	4.01E-05
00004519_015.png	0		0	1		-8.30E-06
00022614_001.png	0	0	0	0	0	3.31E-05
00006869_000.png	1	0	0	0	0	-3.56E-05
00010698_009.png	0	0		1		-0.0002466
00008468_062.png	0	0	0	0	0	4.45E-05
00016410_005.png	1	0	0	0	0	0.00049804
00000554_000.png	0	0	0	0	0	2.48E-05
00007848_003.png	0	1	0	1	1	-0.0001304
00011460_037.png	0	0	0	0	0	2.77E-05
00013662_005.png	1	0	0	0	0	-0.0001239
00011514_020.png	0		0	1		-3.98E-05
00002361_013.png	0		0	0	0	2.99E-05
00017716_002.png	0	0	0	1	0	-3.18E-05
00019537_000.png	0	0	0	0	0	-2.73E-05
00025895_001.png	0	0	0	1	0	-0.0001159
00016043_004.png	0	0	0	0	0	-6.15E-05
00023741_000.png	0	0	0	0	0	3.86E-05
00012045_052.png	0	1	0	1	1	-0.0001145
00022883_008.png	0	0	0	0	0	1.41E-05
00026018_000.png	0	0	0	0	0	-4.20E-05
00028553_000.png	0	0	0	0	0	3.51E-05
00001714_000.png	0	0	0	0	0	3.28E-05
00011726_000.png	0	0	0	0	0	-5.96E-06
00007624_041.png	0	0	0	1	0	-4.17E-05
